# Supplementary material for: Knowledge-Guided “Community Network” Analysis Reveals the Functional Modules and Candidate Targets in Non-Small-Cell Lung Cancer
Source: Cells. 2021 Feb 16;10(2):402. doi: 10.3390/cells10020402 (PMC7919838; doi:10.3390/cells10020402)
Supplement: Supplementary file 1 [file cells-10-00402-s001.zip]

Archive with 5 entries (5 files):
- cells-1091849 - Supplementary Figures.pdf
- cells-1091849 - Table S1.xlsx
- cells-1091849 - Table S2.xlsx
- cells-1091849 - Table S3.xlsx
- cells-1091849 - Table S4.xlsx
