# Supplementary material for: Knowledge-Guided “Community Network” Analysis Reveals the Functional Modules and Candidate Targets in Non-Small-Cell Lung Cancer
Source: Cells. 2021 Feb 16;10(2):402. doi: 10.3390/cells10020402 (PMC7919838; doi:10.3390/cells10020402)
Supplement: Supplementary file 1 [file cells-10-00402-s001.zip › cells-1091849 - Table S1.xlsx]

## Sheet: Sheet1
symbol	EntrezGeneID	Degree	ClusteringCoefficient	BetweennessCentrality	ClosenessCentrality
ACVRL1	94	1	0	0	0.209071
ADAMTS1	9510	5	1	0	0.196262
ADAMTS8	11095	5	1	0	0.196262
ADAMTSL3	57188	5	1	0	0.196262
ADCY4	196883	21	0.47619	0.0238299	0.259972
ADRB1	153	8	1	0	0.236842
ADRB2	154	15	0.438095	0.0634857	0.28209
AGTR1	185	15	0.542857	0.146182	0.29257
AGTR2	186	18	0.633987	0.0062485	0.258904
ANGPT1	284	1	0	0	0.174033
ANLN	54443	29	0.992611	5.64e-06	0.265449
AOC1	26	4	0.5	0.010582	0.192661
ARHGAP31	57514	1	0	0	0.155428
ARHGAP6	395	2	0	0.00547848	0.199157
ARHGEF26	26084	1	0	0	0.155428
ART4	420	5	1	0	0.122093
ATF3	467	1	0	0	0.171662
BDNF	627	1	0	0	0.194645
BIRC5	332	37	0.815315	0.163846	0.303371
BLNK	29760	1	0	0	0.199367
BMP2	650	5	0	0.0419903	0.182785
BMP5	653	1	0	0	0.154664
BUB1B	701	38	0.816501	0.00583803	0.278351
C7	730	1	0	0	0.191878
CACNA2D2	9254	1	0	0	0.209071
CALCRL	10203	8	1	0	0.236842
CAV1	857	5	0.1	0.0315772	0.263966
CAV2	858	1	0	0	0.209071
CBX7	23492	3	0.333333	0.000244	0.228537
CCL2	6347	1	0	0	0.171662
CCNA2	890	42	0.714286	0.0216926	0.282934
CCNB1	891	42	0.706156	0.0282058	0.282934
CD36	948	9	0.416667	0.125519	0.222877
CD52	1043	5	1	0	0.122093
CD93	22918	7	0.952381	0.000164	0.217491
CDC20	991	43	0.674419	0.0324854	0.28209
CDCA7	83879	4	1	0	0.223934
CDH13	1012	2	1	0	0.164491
CDH3	1001	2	1	0	0.164491
CDH5	1003	4	0.333333	0.0210514	0.196466
CDKN3	1033	35	0.897479	0.00168196	0.277126
CEACAM5	1048	5	1	0	0.122093
CENPK	64105	10	0.822222	0.00323366	0.25133
CEP55	55165	34	0.957219	0.000156	0.27672
CFD	1675	5	1	0	0.25133
CFP	5199	12	0.287879	0.0764866	0.237139
CHRDL1	91851	9	0.777778	0.0517843	0.221311
COL10A1	1300	7	1	0	0.194845
COL11A1	1301	8	0.928571	1.88e-05	0.195046
COL1A1	1277	9	0.833333	0.00867856	0.239848
COL1A2	1278	9	0.833333	0.00867856	0.239848
COL3A1	1281	8	0.928571	1.88e-05	0.195046
COL5A1	1289	9	0.833333	0.00867856	0.239848
COL5A2	1290	9	0.833333	0.00867856	0.239848
COL6A6	131873	8	0.892857	0.0061128	0.239544
COMP	1311	1	0	0	0.182432
CP	1356	8	1	0	0.220023
CX3CL1	6376	12	1	0	0.235075
CXCL13	10563	12	1	0	0.235075
CXCL3	2921	12	1	0	0.235075
CXCR2	3579	12	1	0	0.235075
CYR61	3491	9	0.777778	0.0351364	0.244819
DEPDC1B	55789	3	0.333333	0.0359597	0.222615
DEPDC7	91614	1	0	0	0.155428
DLGAP5	9787	38	0.810811	0.0253462	0.28
E2F8	79733	14	1	0	0.229648
EDN1	1906	15	0.514286	0.0552825	0.277533
EDNRB	1910	10	0.933333	9.07e-05	0.25133
EGF	1950	13	0.25641	0.189672	0.298107
EZH2	2146	6	0.266667	0.00460575	0.224466
F8	2157	6	0.666667	0.0210514	0.252
FABP4	2167	2	0	0.100754	0.186024
FGF2	2247	4	0	0.0297065	0.215017
FGFBP2	83888	1	0	0	0.177132
FGR	2268	4	0.166667	0.0118798	0.248684
FLRT3	23767	1	0	0	0.177132
FOS	2353	6	0.0666667	0.0361492	0.20701
FOSB	2354	2	1	0	0.195855
FOXM1	2305	32	0.935484	0.000678	0.276316
FPR2	2358	26	0.390769	0.174933	0.268466
GADD45B	4616	1	0	0	0.220794
GHR	2690	2	0	0.010582	0.158291
GINS1	9837	1	0	0	0.214773
GMNN	51053	3	1	0	0.222353
GNG11	2791	27	0.396011	0.0332886	0.263966
GOLM1	51280	8	1	0	0.220023
GPIHBP1	338328	6	0.666667	0.0517843	0.138563
GREM1	26585	1	0	0	0.154664
GRIA1	2890	2	0	0.010582	0.201923
GRK5	2869	9	0.861111	0.000236	0.24934
HBB	3043	5	0.6	0.010582	0.231051
HIST1H2BD	3017	10	0.244444	0.0362032	0.232187
HJURP	55355	35	0.853782	0.0116917	0.279586
HMMR	3161	36	0.831746	0.0221072	0.277533
HYAL2	8692	2	1	0	0.217742
IGFBP3	3486	9	0.777778	0.0384772	0.241379
IL6	3569	10	0.622222	0.0724241	0.250663
IL7R	3575	4	1	0	0.271162
INMT	11185	1	0	0	0.161677
ITGA1	3672	9	0.305556	0.237389	0.308824
KDELR3	11015	6	0.666667	0.0155432	0.245455
KDR	3791	5	0.1	0.0762786	0.242619
KIAA0101	9768	36	0.833333	0.00261134	0.277533
KIF11	3832	38	0.829303	0.00411973	0.279173
KIF14	9928	30	0.990805	5.2e-05	0.274709
KIF15	56992	37	0.806306	0.0264827	0.280415
KIF20A	10112	38	0.840683	0.00357428	0.279173
KIF2C	11004	39	0.777328	0.0146523	0.279586
KIF4A	24137	37	0.843844	0.244243	0.313433
KISS1R	84634	10	0.933333	9.07e-05	0.25133
LPL	4023	5	0.3	0.0921986	0.159359
LYVE1	10894	2	1	0	0.217742
MAFF	23764	1	0	0	0.187873
MCEMP1	199675	7	0.952381	0.000164	0.217491
MCM2	4171	26	0.763077	0.0166074	0.273121
MEIS1	4211	2	1	0	0.189759
MELK	9833	40	0.773077	0.00796268	0.28
MGAM	8972	6	1	0	0.213078
MMP1	4312	4	0.333333	0.0409351	0.241071
MMP11	4320	2	1	0	0.195046
MMP7	4316	5	0.2	0.051489	0.241379
MMP9	4318	8	0.25	0.100777	0.246094
MMRN1	22915	5	1	0	0.25133
MND1	84057	14	0.813187	0.00134615	0.229091
NCAPG	64151	38	0.823613	0.00633282	0.279173
NDC80	10403	39	0.811066	0.00299819	0.279173
NEDD4L	23327	4	1	0	0.228537
NEK2	4751	33	0.9375	0.000553	0.275912
NME1	4830	1	0	0	0.218497
NMU	10874	19	0.625731	0.00603229	0.26105
NOSTRIN	115677	1	0	0	0.209071
NPY1R	4886	13	0.897436	0.00244282	0.257143
NRN1	51299	5	1	0	0.122093
NUF2	83540	35	0.847059	0.00220789	0.277126
NUSAP1	51203	37	0.873874	0.00173055	0.278351
OLR1	4973	7	0.952381	0.000164	0.217491
P2RY14	9934	12	1	0	0.235075
PBK	55872	38	0.843528	0.00241499	0.278761
PCOLCE2	26577	6	1	0	0.194645
PDE2A	5138	1	0	0	0.206557
PECAM1	5175	2	1	0	0.196058
PLAU	5328	7	0.952381	0.000164	0.217491
PLCB4	5332	9	0.777778	0.0280724	0.254374
PPAP2B	8613	3	1	0	0.137755
PPAP2C	8612	3	1	0	0.137755
PPAPDC1A	196051	3	1	0	0.137755
PPBP	5473	21	0.390476	0.164181	0.282511
PPP1R15A	23645	1	0	0	0.154664
PRC1	9055	35	0.937815	0.000235	0.277533
PROK2	60675	10	0.933333	9.07e-05	0.25133
PTPRB	5787	7	0.952381	0.000164	0.217491
PTTG1	9232	30	0.944828	0.00088	0.275109
PTX3	5806	6	0.6	0.0138748	0.231618
RAMP2	10266	8	1	0	0.236842
RAMP3	10268	8	1	0	0.236842
RETN	56729	3	1	0	0.192464
RHOJ	57381	5	0	0.0316442	0.183852
RNF182	221687	4	1	0	0.228537
RRM2	6241	39	0.79892	0.0126483	0.279173
RXFP1	59350	8	1	0	0.236842
S1PR1	1901	13	0.846154	0.00291568	0.235661
SEMA5A	9037	5	1	0	0.196262
SH3GL2	6456	5	0.6	0.241366	0.309836
SHCBP1	79801	24	0.967391	0.000364	0.264706
SOCS2	8835	2	0	0.0210514	0.1875
SOSTDC1	25928	1	0	0	0.154664
SPARCL1	8404	8	1	0	0.220023
SPP1	6696	9	0.777778	0.0432898	0.241688
STIL	6491	9	1	0	0.225
TEK	7010	3	0	0.0244625	0.210468
TFF1	7031	1	0	0	0.136758
THBS2	7058	6	0.666667	0.0155047	0.20279
THY1	7070	5	1	0	0.122093
TIMP3	7078	1	0	0	0.197699
TK1	7083	6	1	0	0.246094
TOP2A	7153	40	0.771795	0.00771282	0.28
TPX2	22974	36	0.911111	0.000718	0.277941
TSPAN7	7102	1	0	0	0.168149
TTK	7272	38	0.83926	0.00257023	0.278761
TUBB2B	347733	1	0	0	0.21875
UBE2C	11065	41	0.676829	0.0911966	0.290769
UBE2T	29089	9	0.944444	6.5e-05	0.232472
UHRF1	29128	19	0.795322	0.00209628	0.231902
VIPR1	7433	8	1	0	0.236842
VWF	7450	5	1	0	0.25133
WASF3	10810	1	0	0	0.19545
WFS1	7466	8	1	0	0.220023
ZBTB16	7704	5	0.6	0.0314083	0.229369
ZFP36	7538	1	0	0	0.171662
ZWINT	11130	33	0.871212	0.0403469	0.284211
