# Supplementary material for: Knowledge-Guided “Community Network” Analysis Reveals the Functional Modules and Candidate Targets in Non-Small-Cell Lung Cancer
Source: Cells. 2021 Feb 16;10(2):402. doi: 10.3390/cells10020402 (PMC7919838; doi:10.3390/cells10020402)
Supplement: Supplementary file 1 [file cells-10-00402-s001.zip › cells-1091849 - Table S2.xlsx]

## Sheet: module1
ne-PCA(44)	MCODE(34)	MCL(51)	ClusterOne(50)	Moduland(43)
BIRC5	KIF20A	KIAA0101	KIAA0101	ZWINT
CCNB1	KIF2C	CCNA2	CCNA2	UHRF1
PBK	KIF4A	BUB1B	BUB1B	UBE2T
CDC20	MELK	BIRC5	BIRC5	UBE2C
BUB1B	NCAPG	NDC80	NDC80	TTK
UBE2C	NDC80	NCAPG	NCAPG	TOP2A
FOXM1	NEK2	KIF11	KIF11	SHCBP1
E2F8	NUF2	DLGAP5	DLGAP5	RRM2
NDC80	NUSAP1	CCNB1	CCNB1	PTTG1
NEK2	PBK	ANLN	ANLN	PRC1
NUF2	PRC1	UHRF1	UHRF1	PBK
TPX2	PTTG1	UBE2T	UBE2T	NUSAP1
RRM2	RRM2	PBK	PBK	NEK2
KIF14	ANLN	NUSAP1	NUSAP1	KIF4A
KIF11	BIRC5	HYAL2	KDELR3	KIF2C
NUSAP1	TOP2A	STIL	STIL	KIF20A
CCNA2	BUB1B	PTTG1	PTTG1	KIF14
KIF2C	TPX2	PRC1	PRC1	HMMR
PRC1	CCNA2	KIF4A	KIF4A	HJURP
CDKN3	CCNB1	HMMR	HMMR	KIF15
TTK	TTK	TOP2A	EZH2	E2F8
ZWINT	UBE2C	KIF20A	TOP2A	CEP55
HMMR	CDC20	HJURP	KIF20A	CENPK
MCM2	ZWINT	E2F8	HJURP	CDKN3
KIF4A	CDKN3	ZWINT	E2F8	FOXM1
MELK	CEP55	CENPK	ZWINT	CDC20
TOP2A	FOXM1	UBE2C	HIST1H2BD	MND1
SHCBP1	HJURP	TTK	CENPK	GMNN
ANLN	HMMR	TK1	UBE2C	GADD45B
KIF20A	KIAA0101	SHCBP1	TTK	TPX2
UHRF1	KIF11	RRM2	TK1	NUF2
PTTG1	KIF14	NEK2	SHCBP1	NDC80
KIF15	KIF15	KIF2C	RRM2	NCAPG
HJURP	DLGAP5	KIF15	NEK2	MELK
CEP55		KIF14	KIF2C	MCM2
UBE2T		FOXM1	KIF15	KIF11
CENPK		CEP55	KIF14	KIAA0101
TK1		CDKN3	FOXM1	DLGAP5
KIAA0101		CDCA7	CEP55	CCNA2
NCAPG		CDC20	CDKN3	BUB1B
GMNN		TPX2	CDCA7	BIRC5
DLGAP5		NUF2	CDC20	CCNB1
GADD45B		MELK	TPX2	ANLN
MND1		MCM2	NUF2
		MND1	MELK
		GMNN	MCM2
		GADD45B	MND1
		LYVE1	GMNN
		NME1	CBX7
		TUBB2B	MEIS1
		GINS1

## Sheet: module2
ne-PCA(36)	MCODE(13)	MCL(34)	ClusterOne(20)	Moduland(25)
P2RY14	AGTR2	CXCR2	CXCR2	VIPR1
EDN1	S1PR1	PROK2	PROK2	RAMP2
CXCR2	NMU	PLCB4	PLCB4	CXCL13
GNG11	NPY1R	NPY1R	NPY1R	CXCL3
PPBP	PPBP	GRK5	GRK5	FPR2
ADRB2	FPR2	EDNRB	EDNRB	RXFP1
AGTR1	CXCL13	EDN1	EDN1	CXCR2
PLCB4	CXCL3	AGTR2	AGTR2	S1PR1
ADRB1	CXCR2	AGTR1	AGTR1	CX3CL1
CALCRL	GNG11	VIPR1	FPR2	RAMP3
RAMP2	ADCY4	MGAM	S1PR1	CACNA2D2
RXFP1	P2RY14	RXFP1	PPBP	CALCRL
VIPR1	CX3CL1	ADRB1	P2RY14	GRK5
FPR2		FPR2	NMU	ADCY4
S1PR1		S1PR1	GNG11	EDNRB
CXCL13		PTPRB	CXCL3	GNG11
CXCL3		PLAU	CXCL13	FGR
PROK2		RAMP2	ADCY4	ADRB1
GRK5		OLR1	CX3CL1	ADRB2
ADCY4		MCEMP1	KISS1R	NPY1R
NPY1R		PDE2A		AGTR1
EDNRB		P2RY14		NMU
NMU		CALCRL		PLCB4
AGTR2		NMU		PROK2
SH3GL2		GNG11		AGTR2
CFD		CACNA2D2
F8		CXCL3
IL7R		CXCL13
FGR		ADRB2
MMRN1		ADCY4
CACNA2D2		CX3CL1
EGF		KISS1R
KISS1R		RAMP3
CX3CL1		CD93
RAMP3
VWF
