# Supplementary material for: Knowledge-Guided “Community Network” Analysis Reveals the Functional Modules and Candidate Targets in Non-Small-Cell Lung Cancer
Source: Cells. 2021 Feb 16;10(2):402. doi: 10.3390/cells10020402 (PMC7919838; doi:10.3390/cells10020402)
Supplement: Supplementary file 1 [file cells-10-00402-s001.zip › cells-1091849 - Table S3.xlsx]

## Sheet: Sheet1
Names	Drug numbers	Drugs in drugbank	Drugs in TDD
EDN1	2	DB05407	D09WFI
PPBP	2	DB03635,DB09130	\
F8	15	DB00055,DB00100,DB06050,DB13152,DB09130,DB13151,DB13933,DB12872,DB13133,DB11572,DB11571,DB11300,DB13884,DB14700,DB11312	\
CFD	6	DB03058,DB04459	D0C9MA,D0P8LR,D04MIN,D08ZDI
P2RY14	9	DB01069	D07MIE,D0Q5SV,D05MXI,D07TSE,D0O8AN,D09EGQ,D0E8TW,D0V9TZ
S1PR1	55	DB09105,DB12371,DB12612,DB08868	D04XCB,D0Y5ZT,D00VHN,D0IL7V,D08VLT,D09ESF,D0R2ZN,D0G6KH,D00ISN,D0N8AB,D02OCD,D07UHS,D0B4CD,D07YMX,D06DYN,D0ZU0O,D03AAC,D0T4LT,D0W1ZW,D06XMB,D07FKQ,D05KEE,D0P2AZ,D0LO4T,D07EDB,D03BRM,D06RLU,D0KV2E,D0Q0JI,D02XMN,D05EDD,D0P1TY,D0N0BN,D0U7YK,D0Y0BC,D0D5QS,D07EAB,D0GG7L,D0Y4SI,D0L9KH,D0YC1R,D0I2RB,D07UGA,D06GFH,D0XE5M,D0X0UR,D09NWW,D02LTS,D0O4JU,D0X8XT,D05SYL,D0J1WI,D00ZXX
NPY1R	28	DB05004	D0Q3UL,D02MKP,D0J9VA,D0F1IS,D0J9LU,D08VVZ,D0H8KI,D0SD8Q,D04QXG,D01MBR,D07BCH,D0R2CI,D0V2GT,D0V0HM,D0G4HT,D07OOG,D08ROQ,D03GAY,D08YWE,D0I1KQ,D07DJT,D00OLA,D0P9KP,D06HXC,D0U5TK,D0T2RY,D0NY7A
AGTR2	31	DB05739,DB01349	D0F5VB,D08CKJ,D0O0JP,D03VWB,D04UJZ,D04SVT,D01VIL,D09TED,D0D9AS,D00UWL,D0NF8V,D0O0SH,D09FRL,D0RG2P,D04AOA,D0GS7N,D0A9BX,D0G6SE,D0A4NO,D0MI0T,D0OF3M,D00UBK,D0K7DW,D0U6AW,D0MH1K,D0K0AT,D0K2EX,D0A8EG,D0LA6O
EGF	6	DB04454,DB11973,DB00364,DB08862	D08TPS,D09SBY
VWF	15	DB00025,DB05202,DB06081,DB09108,DB11606,DB11607,DB09329,DB13998,DB13999,DB14738	D0HX1T,D08POF,D0F1EF,D0KN7H,D0B3XG
ADRB2	117	DB00521,DB00816,DB00867,DB00871,DB00901,DB00938,DB00983,DB01001,DB00373,DB00571,DB00598,DB00612,DB00668,DB00852,DB00866,DB00960,DB01064,DB01151,DB01203,DB01210,DB01214,DB01274,DB01366,DB01407,DB01136,DB01288,DB01291,DB01580,DB01359,DB00368,DB01408,DB05039,DB05849,DB06262,DB00264,DB00195,DB00489,DB01295,DB01193,DB01102,DB00841,DB07543,DB00449,DB08807,DB08808,DB04861,DB00925,DB01363,DB06216,DB00248…	D0YS2W,D0F6AB,D00MVM,D0SS4P,D04HXF,D04JGC,D0D1DI,D0OL3X,D0K5CB,D0Z1WA,D03MZJ,D0G0RT,D04UTT,D08HDD,D0N8MQ,D02QPP,D0GP8P,D0OR2S,D0FG6M,D07XYV,D0P0TR,D05RWZ,D02UFG,D0J1AV,D04DJS,D0M8RC,D0I2XM,D0Q5AT,D03DJL,D04MOF,D0C5PA,D0L6LD,D0L9CD,D04KJO,D08JOS,D04YJU,D0AQ3H,D0GP4R,D0VU2M,D0XX5S,D0C6CZ,D0YL3E,D0X5NX,D0A4FU,D05ZGW,D0YF4I,D03BZW,D04GRB,D04UOP,D02KMG,D0L5YV,D08HUC,D0I8FI,D04XEG,D00LFB,D0T6TW,D04UNO,…
AGTR1	72	DB00177,DB00275,DB00678,DB00796,DB00876,DB00966,DB01029,DB01342,DB01347,DB01349,DB05739,DB08822,DB09279,DB13919,DB11842	D0N2WA,D0N7HN,D0U3WW,D0F3VE,D0M7TO,D04SVT,D00UBK,D0L2HK,D0A2RA,D00XTS,D0K0TY,D05FGG,D07UBG,D0T7US,D04FQA,D0D5SQ,D00DIJ,D0G6SE,D00XZP,D0I7PO,D0A8EG,D0YS1U,D0U7QE,D06TZT,D0O1YO,D00TWV,D05FUU,D00LWG,D0C3BA,D0D1FT,D07EWK,D0E3XG,D00NVX,D0B9AO,D0J2NB,D05EQC,D06PJZ,D06UDG,D0RE7T,D06EQN,D0T1YO,D0N6RF,D0Q6YP,D0XO1T,D0DL2S,D0T6WV,D0K0AT,D0GS7N,D06DRC,D02BBC,D0D9AS,D07OOI,D0H9QC,D0Q7SO,D00VFE,D0DD0K,D0N0JE,…
ADRB1	105	DB01118,DB00182,DB00540,DB00726,DB00334,DB00217,DB01365,DB06726,DB13345,DB01049,DB11273,DB11278,DB00715,DB00785,DB00187,DB00195,DB00221,DB00264,DB00335,DB00373,DB00571,DB00612,DB00841,DB00866,DB00960,DB01064,DB01102,DB01193,DB01203,DB01210,DB01214,DB00521,DB00598,DB00668,DB01136,DB01151,DB01295,DB01297,DB01580,DB01359,DB00368,DB04855,DB04861,DB06262,DB01001,DB00489,DB01291,DB01288,DB00397,DB01407…	D04JGC,D0J7RK,D02FCQ,D01JGV,D00IUG,D0XX5S,D01VAB,D0K3ZR,D0I2XM,D03XTC,D03GCJ,D04VMT,D0L5MW,D0L5FY,D0P5FA,D01JFT,D03MZJ,D0P9KA,D05ZJG,D04JEE,D06VFO,D0I8FI,D0F7BV,D0I2MK,D04HXF,D0T2RY,D03BZW,D0H9MA,D0CY4V,D0D6AC,D05SHK,D04YJU,D0A4FU,D07MOX,D04PHC,D05UVD,D02QPP,D02YYF,D0X2MB,D01UXC,D05NZV,D06KYN,D0W8SB,D0J2CR,D03ROX,D0Z1UA,D0HD9K,D0JP4H,D0A9ED,D0F2PO,D0KD1U,D06GJW
CALCRL	6	DB04869,DB12228,DB14039,DB15328,DB12457,DB15688	\
RAMP2	6	DB01278	D0G5IT,D00RXR,D00PZH,D0H4TC,D0Q9NJ
EDNRB	35	DB00559,DB06138,DB06403,DB06558,DB06268,DB08932,DB06460	D00RGL,D0NI1W,D0Y1HN,D0T1BU,D05HIH,D0S7JH,D07WYI,D0X1ZC,D08IXA,D07OMS,D06OSN,D0G5UD,D03ATH,D0M6CC,D0W6XL,D01EDE,D05GYG,D07TIH,D0S9JH,D0I1ZB,D0Y8UY,D05KPH,D05VZJ,D0M2TB,D0F8BZ,D0U4CE,D07YHT,D0X1XM,D0MS8T,D05OEO,D0OW4A
FGR	5	DB01254,DB12010,DB15035	D0E7VO,D08RZB
CACNA2D2	8	DB00996,DB08872,DB01023,DB00270,DB01054,DB01244	D0T6DR,D0D1EU
KISS1R	4	DB05967	D0P9KL,D01VSI,D0JE3Z
RAMP3	6	DB01278	D0G5IT,D00RXR,D00PZH,D0H4TC,D0Q9NJ
CX3CL1	0	/	/
CXCL13	0	/	/
CXCL3	0	/	/
GNG11	0	/	/
NMU	0	/	/
ADCY4	0	/	/
FPR2	14	/	D0C3HQ,D0H1EB,D09TXO,D0P0KG,D0M0YH,D0R1FZ,D0NL4R,D0V8YH,D04NBD,D0WB8E,D07PSF,D05PYO,D0MU1V,D01EOQ
CXCR2	1	/	D0F8TV
PLCB4	0	/	/
RXFP1	2	/	D0T3FN,D01WWO
VIPR1	4	/	D0MC5J,D0G4UU,D0T4TN,D0B2MN
PROK2	0	/	/
GRK5	4	/	D00YYO,D05PTF,D04CUA,D0U5IW
SH3GL2	0	/	/
IL7R	2	/	D0P1CE,D0Q7IX
MMRN1	0	/	/
