# Supplementary material for: Knowledge-Guided “Community Network” Analysis Reveals the Functional Modules and Candidate Targets in Non-Small-Cell Lung Cancer
Source: Cells. 2021 Feb 16;10(2):402. doi: 10.3390/cells10020402 (PMC7919838; doi:10.3390/cells10020402)
Supplement: Supplementary file 1 [file cells-10-00402-s001.zip › cells-1091849 - Table S4.xlsx]

## Sheet: Sheet1
PPIs	PPBP		CXCR2		CXCL3
GNG11	gng11_A_MET_17	ppbp_A_LYS_37	gng11_A_LEU_53	cxcr2_E_PHE_218	gng11_B_MET_1	cxcl3_B_LEU_46
	gng11_A_LYS_16	ppbp_A_LYS_37	gng11_A_LYS_61	cxcr2_E_LEU_210	gng11_B_MET_1	cxcl3_B_GLN_47
	gng11_A_MET_17	ppbp_A_PRO_36	gng11_A_ILE_40	cxcr2_E_LEU_228	gng11_B_LYS_35	cxcl3_A_LEU_46
	gng11_A_LEU_4	ppbp_B_PRO_70	gng11_A_GLU_25	cxcr2_E_HIS_247	gng11_B_ILE_40	cxcl3_A_CYS_43
	gng11_A_LEU_4	ppbp_B_LYS_76	gng11_A_PRO_63	cxcr2_E_LEU_211	gng11_B_VAL_33	cxcl3_A_ARG_42
	gng11_A_HIS_5	ppbp_B_LYS_76	gng11_A_LEU_28	cxcr2_E_ARG_251	gng11_B_CYS_36	cxcl3_A_CYS_43
	gng11_A_GLU_13	ppbp_A_PRO_36	gng11_A_PRO_63	cxcr2_E_LEU_214	gng11_B_VAL_33	cxcl3_A_GLU_40
	gng11_A_GLU_20	ppbp_A_LYS_61	gng11_A_VAL_33	cxcr2_E_PHE_239	gng11_B_ILE_40	cxcl3_A_CYS_69
	gng11_A_LYS_14	ppbp_A_ASP_86	gng11_A_ASP_51	cxcr2_E_ILE_221	gng11_B_SER_37	cxcl3_A_ARG_42
	gng11_A_LYS_27	ppbp_B_THR_49	gng11_A_SER_69	cxcr2_E_LEU_182	gng11_B_TYR_43	cxcl3_A_ALA_89
	gng11_A_LEU_4	ppbp_A_LEU_83	gng11_A_VAL_33	cxcr2_E_PHE_254	gng11_B_GLU_39	cxcl3_A_LEU_46
	gng11_A_LYS_24	ppbp_B_THR_49	gng11_A_ILE_44	cxcr2_E_PHE_229	gng11_B_CYS_36	cxcl3_A_ARG_42
	gng11_A_LYS_24	ppbp_B_GLY_48	gng11_A_VAL_33	cxcr2_E_MET_250	gng11_B_PRO_2	cxcl3_B_GLN_47
	gng11_A_GLN_21	ppbp_B_LYS_47	gng11_A_LEU_53	cxcr2_E_VAL_222	gng11_B_ILE_40	cxcl3_A_GLN_71
	gng11_A_LYS_27	ppbp_D_GLY_63	gng11_A_TYR_43	cxcr2_E_LEU_265	gng11_B_GLN_31	cxcl3_A_LEU_46
	gng11_A_LEU_9	ppbp_A_LYS_81	gng11_A_PHE_64	cxcr2_E_LEU_214	gng11_B_ILE_44	cxcl3_A_GLN_71
	gng11_A_MET_17	ppbp_A_ASP_86	gng11_A_PRO_63	cxcr2_E_LEU_210	gng11_B_CYS_36	cxcl3_A_LEU_46
	gng11_A_LYS_24	ppbp_D_GLY_63	gng11_A_CYS_36	cxcr2_E_PHE_254	gng11_B_TYR_43	cxcl3_A_GLN_71
	gng11_A_LYS_27	ppbp_D_ASP_62	gng11_A_ILE_44	cxcr2_E_LEU_225	gng11_B_PRO_2	cxcl3_B_CYS_85
	gng11_A_LEU_4	ppbp_B_ASP_71	gng11_A_PRO_52	cxcr2_E_SER_217	gng11_B_PRO_2	cxcl3_B_THR_48
	gng11_A_LYS_24	ppbp_B_HIS_50	gng11_A_PRO_52	cxcr2_E_LEU_214
	gng11_A_GLU_20	ppbp_A_LYS_37	gng11_A_ILE_57	cxcr2_E_LEU_214
	gng11_A_LEU_9	ppbp_A_ASP_86
	gng11_A_HIS_5	ppbp_A_ALA_84
	gng11_A_LEU_4	ppbp_A_ALA_84
	gng11_A_ALA_3	ppbp_A_ALA_84
	gng11_A_PRO_2	ppbp_A_ALA_84
	gng11_A_MET_1	ppbp_A_ALA_84
	gng11_A_MET_1	ppbp_A_ASP_86
	gng11_A_PRO_2	ppbp_A_ASP_86
	gng11_A_HIS_5	ppbp_A_GLN_80
